# Supplementary material for: Beneficial Effects of Traditional Fermented Soybean Sauce (Kanjang) on Memory Function, Body Water, and Glucose Metabolism: Roles of Gut Microbiota and Neuroinflammation
Source: Nutrients. 2025 May 8;17(10):1617. doi: 10.3390/nu17101617 (PMC12113785; doi:10.3390/nu17101617)
Supplement: Supplementary file 1 [file nutrients-17-01617-s001.zip]

Archive with 1 entries (1 files):
- nutrients-3611762-supplementary.pdf
